# Supplementary material for: Engineered E. coli Nissle 1917 for the delivery of matrix-tethered therapeutic domains to the gut
Source: Nat Commun. 2019 Dec 6;10:5580. doi: 10.1038/s41467-019-13336-6 (PMC6898321; doi:10.1038/s41467-019-13336-6)
Supplement: Supplementary file 4 — Source Data [file 41467_2019_13336_MOESM4_ESM.xlsx]

## Sheet: Figure 2A
Figure 2A		wild-type	EcN GFP	EcN wt-CsgA	EcN CsgA-TFF1	EcN CsgA-TFF2	EcN CsgA-TFF3
		0.197778	0.232553	1.02801	0.664332	0.773002	0.738227
		0.187636	0.234001	0.99034	0.544071	0.791838	0.60058
		0.207921	0.248491	0.981647	0.580295	0.894711	0.568703

## Sheet: Figure 2B
Figure 2B		EcN GFP	EcN wt-CsgA	EcN CsgA-TFF1	EcN CsgA-TFF2	EcN CsgA-TFF3
		0.012	0.037	0.030333	0.025	0.033333
		0.010667	0.040333	0.027667	0.02	0.043667
		0.011	0.056	0.034	0.03	0.041

## Sheet: Figure 2H
Figure 2H		PBP8 non-induced	PBP8 wt-CsgA non-induced	PBP8 CsgA-TFF3 non-induced	PBP8 induced	PBP8 wt-CsgA induced	PBP8 CsgA-TFF3 induced
		0.0395	0.0775	0.3375	0.0475	0.1275	0.7455
		0.041	0.085	0.394	0.0465	0.1755	0.812
		0.0415	0.0605	0.308	0.0395	0.189	0.7015

## Sheet: Figure 3A
Figure 3A		EcN	PBP8	PBP8 wt-CsgA	PBP8 CsgA-TFF3	S. typhi
		0.000533333	0.0009	0.0004375	0.0012	0.00235
		0.000933333	0.0006	0.0011875	0.00095	0.004
		0.000666667	0.0017	0.000625	0.00115	0.00325
		0.00038	0.00082	0.001125	0.0007	0.0037
		0.000446667	0.00069	0.00075	0.00025	0.0064
		0.000546667	0.00069	0.0008125	0.0005	0.0035
		0.000566667	0.0017	0.0025	0.0009
		0.000186667	0.00026	0.00051875	0.000465
		0.000106667	0.00036	0.000425	0.00037
		0.000213333	0.00027	0.0001125	9.5e-05
		2.66667e-05	0.00013	8.75e-05	0.000105
		8.66667e-05	6e-05	0.00015625	0.00014
		9.33333e-05	0.00023	0.000175	0.00025
		0.000186667	0.00057	0.0004625	0.0012
		0.000206667	0.00043	0.00125	0.000385
		0.000386667	0.0005	0.0008125	0.0003

## Sheet: Figure 3B
Figure 3B		EcN	PBP8	PBP8 wt-CsgA	PBP8 CsgA-TFF3	S. Typhi
		0	0.000315	0.0182	6.9e-06	3.14
		0	0.0015	0.00485	0	1.12
		0	0.0132	0.000846	0	0.188
		0	0	0.00606	0	0.167
		0	0	0.00462	0
		0	0	0	1.86e-05
		0	0	0
				0

## Sheet: Figure 3C
Figure 3C		Control	EcN	PBP8	PBP8 wt-CsgA	PBP8 CsgA-TFF3	S. typhi
		0.336087	0.851035	0.661423	5.49284	0.496993	13.315
		0.288123	1.21767	0.728083	0.709567	0.567357	14.2441
		0.017183	0.57032	0.921007	2.06722	0.453293	16.6621
		0.304396	0.466967	0.39264	0.367595	0.471814	24.1368
		0.067876	0.466967		0.494435

## Sheet: Figure 3D
Figure 3D		Control	EcN	PBP8	PBP8 wt-CsgA	PBP8 CsgA-TFF3	S. Typhi
		118.632	39.4873	35.7447	39.8955	59.2354	256.093
		33.4493	54.8641	41.9407	47.7877	52.8168	152.003
		18.1333	111.866	110.264	118.8	107.17	161.636
			84.4967	96.807	167.396	223.761	216.548

## Sheet: Figure 4A
Figure 4A		Time (d)	EcN GFP								EcN wt-CsgA								EcN CsgA-TFF1								EcN CsgA-TFF2								EcN CsgA-TFF3								PBS Control
		0	402000000	2260000000	234000000	3330000000	249000000	328000	314000000	1130000	3730000	283000	8330000	2130	247000	1380000	5840000	33000	80300	165000	6580	29100	563000				19300	4180000	57000	737000	4400000				1130000	0	84500	208000	0				0	0	0	0	0
		1	7060000000	8700000000	5510000000	5890000000	1130000000	2630000000	3950000000	2870000000	187000000	239000000	66900000	4610000	23100000	620000000	234000000	168000000	12800000	2650000	12800000	806000	83100000				368000000	28100000	31100000	1020000	306000000				155000000	1270000	147000000	231000000	56300				0	0	0	0	0
		3	402000000	4200000000	3060000000	130000000	180000000	455000000	1120000000	1120000000	160000000	198000000	245000000	12200000000	270000000	27700000	233000000	871000000	79100000	12100000	10100000	1490	968000				393000000	10800000	11400000	11700000	5750000				1910000000	6390000000	1540000000	18000000000	1090000000				0	0	0	0	0
		5	40700000	4650000000	5000000000	96600000	183000000	297000000	224000000	174000000	204000000	4150000000	985000000	370000000	115000000	9980000	151000000	388000000	30400	103000	6200000	7680	3240				75300	62400	1770000	811000	844000000				1350000000	847000000	5440000000	1330000000	2950000				0	0	0	0	0
		7	393000000	2290000000	3520000000	8280000000	4240000000	12200000	94000000	25100000	181000000	3690000000	7550000000	8080000000	3340000000	10500000	217000000	206000000	16200	1930000	743000	16300	2960				135000000	11300	2520000	1080000	1480000				394000000	3900000000	5250000000	13100000000	13300000				0	0	0	0	0
		9	72500000	573000000	1060000000	1390000000	831000000	2980000	103000000	1770000	111000000	4190000000	3020000000	3610000000	4100000000	2320000	8970000	92100000	0.1	13300	1840	0.1	0.1				358000000	5100	397000	93300	2500000				654000000	617000000	607000000	1800000000	27700000				0	0	0	0	0
		11	82900000	1510000000	1620000000	1150000000	1270000000	18500000	15000000	1020000	219000000	2700000000	1590000000	3890000000	5160000000	3140000	8690000	48300000	0.1	0.1	0.1	0.1	986				35900000	405000	70900	393000	107000000				114000000	173000000	118000000	234000000	37300000				0	0	0	0	0
		14	180000000	559000000	461000000	905000000	239000000	10600000	2690000	26700	59800000	762000000	1070000000	2080000000	2990000000	1650000	5990000	29300000	0.1	0.1	0.1	0.1	0.1				16300000	94900	122000	38500	13400000				55000000	10600000	36900000	66700000	7850000				0	0	0	0	0
		17	3340000	789000000	372000000	448000000	639000000	11100000	12900000	61000	13800000	946000000	954000000	1690000000	98700000	2140000	11300000	112000000	0.1	0.1	0.1	0.1	0.1				87400000	41700	69300	5270	7060000				4680000	35900000	9240000	8240000	6110000				0	0	0	0	0
		21	947000	751000000	631000000	1800000000	487000000	7590000	3330000	6650	6350000	527000000	509000000	427000000	565000000	4130000	12700000	12100000	0.1	0.1	0.1	0.1	0.1				21700000	1670000	79500	38900	8740000				9780000	8000000	8100000	20100000	3080000				0	0	0	0	0
		24	3600000	2220000000	561000000	2160000000	1620000000	1010000	816000	4870	7980000	620000000	938000000	732000000	762000000	1040000	4550000	4090000	0.1	0.1	0.1	0.1	0.1				11700000	6030	7690	26800	667000				14300000	5810000	11700000	9090000	5490000				0	0	0	0	0
		28	13800000	580000000	350000000	1170000000	322000000	4000	3870	1830	7020000	451000000	274000000	200000000	344000000	7480000	6580000	10400000	0.1	0.1	0.1	0.1	0.1				996000	217000	4720	18500	25900				2730000	9960000	2680000	12900000	4040000				0	0	0	0	0
		34	1370000	346000000	231000000	262000000	285000000	0.1	0.1	0.1	1650000	156000000	68000000	88400000	325000000	8480000	8360000	4010000	0.1	0.1	0.1	0.1	0.1				9810000	321000	61700	30000	138000				34700	57700	313000	3790	1250000				0	0	0	0	0

## Sheet: Figure 4C
Figure 4C		PBS Control	EcN GFP	EcN wt-CsgA	EcN CsgA-TFF1	EcN CsgA-TFF2	EcN CsgA-TFF3
		0.039	0.016	0.0755	0.075	0.0555	0.114
		0.036	0.0195	0.045	0.0315	0.1245	0.185
		0.028	0.044	0.1285	0.1465	0.088	0.1685
		0.03	0.036	0.097	0.122	0.082	0.1235

## Sheet: Figure 6B
Figure 6B		Time (d)	PBS (DSS-)												PBS (DSS+)												PBP8 GFP (DSS+)												PBP8 wt-CsgA (DSS+)
		-3	100	100	100	100	100	100	100	100	100				100	100	100	100	100	100	100	100	100	100			100	100	100	100	100	100	100	100	100	100				100	100	100	100	100	100	100	100	100	100
		-2	99.4709	84.8485	101.531	100.54	104.21	101.015	98.9899	102.041	102.051				100	102.37	100.99	100	98.9418	102.817	102.525	103.077	99.5049	102.051			102.336	102.809	101	101.015	99.5215	99.5392	101.538	101.98	99.5434	104.124				99.1968	101.402	101.97	100.472	103.317	101.02	95.9596	102.128	101.905	102.591
		-1	100.529	92.4242	103.571	99.4595	108.421	101.523	100	103.061	100				101.596	102.37	101.98	103.59	100.529	104.225	104.04	99.4872	98.5148	102.051			102.336	102.809	103.5	102.031	98.0861	98.6175	102.564	99.0099	99.5434	105.67				96.3855	100.935	102.463	102.83	101.422	101.531	94.9495	101.596	100.952	102.591
		0	105.291	98.9899	102.551	103.784	113.684	103.553	101.01	103.571	100				104.255	104.265	103.96	102.564	101.058	102.347	102.525	100	100	103.59			102.804	103.371	102.5	101.523	98.5646	101.382	103.077	101.485	99.5434	105.155				97.1888	102.336	106.404	101.887	100	102.551	94.9495	100	98.0952	101.554
		1	106.349	102.02	102.041	104.865	113.684	107.107	102.525	106.122	99.4872				103.723	103.791	103.465	104.615	102.645	102.347	103.03	100	98.5148	104.615			100.935	103.371	104	103.553	97.1292	102.304	103.59	99.0099	99.0868	105.155				100	99.0654	103.941	101.887	99.5261	103.571	96.4647	101.064	98.0952	102.073
		2	107.936	103.535	101.531	105.946	112.632	107.614	102.02	106.633	97.4359				105.319	105.213	106.931	106.667	104.762	103.286	104.546	99.4872	99.5049	104.103			101.869	105.618	105	103.553	100.957	103.687	105.641	98.0198	98.6301	105.67				102.008	100	104.926	102.83	100.474	107.143	98.4848	104.787	98.5714	103.627
		3	109.524	103.03	101.02	105.405	113.684	107.107	103.03	106.122	99.4872				105.851	106.635	107.921	105.641	105.291	102.347	105.05	100.513	98.0198	106.154			102.336	106.18	104.5	102.538	102.392	102.765	101.538	99.0099	99.0868	104.124				102.008	102.336	104.926	103.302	98.5782	105.102	98.9899	104.255	98.5714	102.591
		4	110.053	103.03	102.551	105.946	114.21	107.614	105.05	107.143	102.564				104.787	106.161	103.465	103.077	103.175	104.225	104.04	97.9487	98.5148	104.103			104.673	103.371	102	101.015	101.914	101.382	102.051	100.99	97.7169	104.639				100.402	102.804	102.463	101.887	98.1043	102.551	97.4748	104.255	98.5714	102.591
		5	108.466	104.546	103.061	105.405	111.053	107.107	107.576	107.143	102.564				101.064	103.317	92.0792	99.4872	100	100.939	102.525	100.513	97.5247	103.59			102.804	98.8764	97.5	91.8782	100.478	94.0092	102.051	98.5148	96.347	103.093				97.5904	95.7944	91.6256	99.0566	96.6825	98.9796	94.4444	101.596	95.7143	101.036
		6	107.936	104.546	102.041	105.405	114.21	109.137	107.576	107.143	103.077				97.8723	93.3649	81.1881	93.8461	93.1217	95.3052	100	96.4103	94.0594	101.538			98.5981	92.6966	94	80.2031	89.9522	85.2535	101.538	92.0792	89.9543	102.062				98.7952	85.9813	79.803	95.7547	88.1517	96.4286	92.9293	99.4681	91.4286	97.9275
		7	107.407	107.071	102.551	104.865	114.737	107.614	106.566	108.163	103.59				90.9574	84.8341	75.7426	88.2051	88.8889	92.0188	96.9697	91.282	91.5842	94.8718			97.1963	89.3258	92	75.1269	80.8612	77.4193	99.4872	85.6436	83.5616	96.3918				99.1968	80.8411	75.3695	89.1509	83.8863	93.8775	90.9091	98.4043	89.5238	91.7098
		8	107.407	105.556	102.041	102.703	114.21	107.107	105.05	108.163	103.077				90.4255	81.0426	71.2871	86.1539	86.2434	87.3239	96.4647	89.2308	90.099	88.2051			97.1963	93.8202	93.5	70.5584	74.1627	75.576	102.051	85.6436	88.5845	98.9691				101.606	77.1028	71.9212	89.6226	82.4644	93.3674	93.9394	98.4043	89.5238	88.0829
		9	105.291	105.556	102.041	104.865	115.263	109.137	105.556	108.163	104.615				95.7447	85.3081	66.3366	92.3077	89.9471	90.1409	97.4748	88.718	93.0693	89.2308			99.5327	101.124	95	67.5127	76.0766	83.4101	104.103	88.6139	89.4977	102.577				99.5984	81.7757	70.4433	96.2264	82.9384	95.9184	97.9798	100	95.7143	92.228
		10	108.995	107.071	103.571	106.487	117.368	107.107	105.05	106.633	103.077				105.319	90.9953	65.3465	97.9487	98.4127	98.1221	100	95.3846	95.0495	89.7436			106.075	105.056	101	67.5127	84.689	91.7051	104.103	92.5743	93.1507	104.639				101.606	85.9813	70.936	100.943	85.782	99.4898	101.515	100.532	96.6667	96.3731

[truncated: 13 more sheets: Figure 6C, Figure 6D, Figure 6E, Figure 6K, Figure 6L, Supplementary Figure 1A, Supplementary Figure 1B, Supplementary Figure 2, Supplementary Figure 3, Supplementary Figure 6, Supplementary Figure 7, Supplementary Figure 8, Supplementary Figure 9]
